# Supplementary material for: Validation and Clinical Application of the Japanese Version of the Patient-Reported Experience Measures for Intermediate Care Services: A Cross-Sectional Study
Source: Healthcare (Basel). 2024 Mar 29;12(7):743. doi: 10.3390/healthcare12070743 (PMC11012065; doi:10.3390/healthcare12070743)
Supplement: Supplementary file 1 [file healthcare-12-00743-s001.zip]

Archive with 1 entries (1 files):
- healthcare-2898784-supplementary.pdf
